# Supplementary material for: Modular Virus-like Particles for Antigen Presentation: Comparing Genetic Fusion and Click-Chemistry for Purification
Source: Int J Mol Sci. 2025 Oct 15;26(20):10036. doi: 10.3390/ijms262010036 (PMC12562343; doi:10.3390/ijms262010036)
Supplement: Supplementary file 1 [file ijms-26-10036-s001.zip]

Archive with 1 entries (1 files):
- ijms-3805083-supplementary.pdf
